# Supplementary material for: Hyaluronic Acid—Dexamethasone Nanoparticles for Local Adjunct Therapy of Lung Inflammation
Source: Int J Mol Sci. 2021 Sep 28;22(19):10480. doi: 10.3390/ijms221910480 (PMC8509068; doi:10.3390/ijms221910480)
Supplement: Supplementary file 1 [file ijms-22-10480-s001.zip]

Archive with 1 entries (1 files):
- ijms-1373294-supplementary.pdf
